# Supplementary material for: Conformational Plasticity of Hepatitis B Core Protein Spikes Promotes Peptide Binding Independent of the Secretion Phenotype
Source: Microorganisms. 2021 Apr 29;9(5):956. doi: 10.3390/microorganisms9050956 (PMC8145704; doi:10.3390/microorganisms9050956)
Supplement: Supplementary file 1 [file microorganisms-09-00956-s001.zip]

Archive with 1 entries (1 files):
- microorganisms-1190863-supplementary.pdf
